# Supplementary material for: Genome-Wide Identification and Expression Analysis of TPS Gene Family in Liriodendron chinense
Source: Genes (Basel). 2023 Mar 22;14(3):770. doi: 10.3390/genes14030770 (PMC10048281; doi:10.3390/genes14030770)
Supplement: Supplementary file 1 [file genes-14-00770-s001.zip › Table S1.xlsx]

## Sheet: Sheet1
Gene ID	Primer-F	Primer-R
Lchi29758	AGGTACGGTCAGCGCAATTG	TGCCCTCTGCTTACAGTCACTTC
Lchi25750	ATACCCTCTTGGCGCATGGTAG	TCAAACGAATGGGATCTGTGATGG
Lchi30655	AAAGGTGGGATCGTGGAGATTTGG	AAAGGAAGCGGTAGGTTGCAG
Lchi25434	CGGTATTGCTACGACTGGCAAAG	AAGGCCGGCACACTTGTTAC
Lchi16533	TTAGAAAGACGTCAGGGTGGTGG	GAGGCTGTTGACAAGTGGGATG
Lchi17170	CAAGGGCCTCAAAGGGAACATC	TGGAAGGACTTAGGGTTGGGAC
Lchi29760	ACAGAAGCAATCCAACGGTGG	CGATGCTAGCTATCCAAGCACTG
Lchi32068	TTCTCCTCAGGACAGATGCCAG	AAGAGCATGGCATCACATCTCC
Lchi26814	ACATCGGAGGCCACAAGTTTG	CCAACAGTTATCCCGTTGCCAC
Lchi29762	AATACCGGAACGATGAGCTTCTTG	ACCATTCGTTAGGGACCGTTTG
