# Supplementary material for: Genome-Wide Identification and Expression Analysis of TPS Gene Family in Liriodendron chinense
Source: Genes (Basel). 2023 Mar 22;14(3):770. doi: 10.3390/genes14030770 (PMC10048281; doi:10.3390/genes14030770)
Supplement: Supplementary file 1 [file genes-14-00770-s001.zip › Table S2.xlsx]

## Sheet: Sheet1
Gene	GeneID	pI	Mw/kD	AA	AI	GRAVY	Subfamily
LcTPS1	Lchi00735	5.48	49978.8	432	92.04	-0.156	TPS-a
LcTPS2	Lchi12048	5.51	86030.7	751	87.46	-0.32	TPS-c
LcTPS3	Lchi12906	5.32	76204.2	661	91.01	-0.199	TPS-a
LcTPS4	Lchi13416	5.5	65965.9	568	98.36	-0.23	TPS-a
LcTPS5	Lchi13417	5.35	60898.2	523	101.63	-0.204	TPS-a
LcTPS6	Lchi14126	5.2	85385.6	746	86.39	-0.236	TPS-e/f
LcTPS7	Lchi15472	5.71	42586.8	374	94.12	-0.265	TPS-b
LcTPS8	Lchi16511	6.01	44764.6	392	89.85	-0.179	TPS-g
LcTPS9	Lchi16512	5.5	60261.8	519	91.14	-0.319	TPS-b
LcTPS10	Lchi16516	5.67	49431.8	435	91.72	-0.228	TPS-b
LcTPS11	Lchi16519	5.68	52966.8	463	90.37	-0.231	TPS-b
LcTPS12	Lchi16521	5.03	55283.4	491	91.96	-0.093	TPS-b
LcTPS13	Lchi16522	5.81	48880.3	424	89.2	-0.217	TPS-b
LcTPS14	Lchi16532	6.13	69899.4	611	85.45	-0.236	TPS-b
LcTPS15	Lchi16533	5.11	58066.6	507	87.91	-0.208	TPS-b
LcTPS16	Lchi17170	5.47	47134.3	407	94.15	-0.268	TPS-b
LcTPS17	Lchi21269	5.97	81290.9	710	90.07	-0.241	TPS-e/f
LcTPS18	Lchi21272	5.77	72325.8	626	88.31	-0.267	TPS-e/f
LcTPS19	Lchi21274	5.76	75382.3	655	90.03	-0.244	TPS-e/f
LcTPS20	Lchi21784	6.09	65669.1	575	90.1	-0.287	TPS-b
LcTPS21	Lchi21785	5.45	59031.7	513	92.4	-0.208	TPS-b
LcTPS22	Lchi21906	4.99	53971	467	98.37	-0.121	TPS-a
LcTPS23	Lchi23979	6.31	88970.7	756	96.57	-0.303	TPS-b
LcTPS24	Lchi23984	5.57	61219.3	530	93.45	-0.286	TPS-b
LcTPS25	Lchi24596	6.14	49469.1	433	91.66	-0.201	TPS-b
LcTPS26	Lchi24760	5.18	58972.9	509	98.06	-0.153	TPS-a
LcTPS27	Lchi25430	5.19	82490.3	713	96.58	-0.124	TPS-e/f
LcTPS28	Lchi25431	4.53	27831	247	104.66	0.083	TPS-e/f
LcTPS29	Lchi25432	5.32	79052.6	693	91.14	-0.175	TPS-e/f
LcTPS30	Lchi25433	5.21	66792.6	585	93.86	-0.273	TPS-e/f
LcTPS31	Lchi25434	5.89	90290.2	782	93.49	-0.181	TPS-e/f
LcTPS32	Lchi25750	5.9	47976.7	421	89.03	-0.181	TPS-c
LcTPS33	Lchi26814	5.26	65052.4	560	95.39	-0.289	TPS-a
LcTPS34	Lchi27237	5.92	54354.7	470	99	-0.157	TPS-a
LcTPS35	Lchi27241	5.29	44321.9	383	99.58	-0.186	TPS-a
LcTPS36	Lchi27243	5.37	46759	403	103.77	-0.145	TPS-a
LcTPS37	Lchi28995	5.02	41176.3	357	95.29	-0.196	TPS-a
LcTPS38	Lchi29635	4.89	47156.8	412	91.82	-0.257	TPS-b
LcTPS39	Lchi29754	6.41	47417.8	408	76.74	-0.445	TPS-g
LcTPS40	Lchi29758	5.44	54399.6	475	82.25	-0.375	TPS-a
LcTPS41	Lchi29759	5.19	55415	489	82.99	-0.315	TPS-a
LcTPS42	Lchi29760	4.62	51502.7	451	87.74	-0.168	TPS-a
LcTPS43	Lchi29762	5.09	64183.3	562	87.3	-0.231	TPS-a
LcTPS44	Lchi29766	5.45	113480	983	91.12	-0.301	TPS-a
LcTPS45	Lchi30424	4.9	70654.1	615	86.54	-0.391	TPS-b
LcTPS46	Lchi30652	8.68	24593.2	211	85.97	-0.41	TPS-a
LcTPS47	Lchi30655	5.39	62295.6	541	101.46	-0.172	TPS-a
LcTPS48	Lchi31409	5.42	25630.4	221	92.62	-0.354	TPS-b
LcTPS49	Lchi32068	5.77	50367.7	438	86.6	-0.281	TPS-g
LcTPS50	Lchi32142	8.88	10946.7	95	86.21	-0.102	TPS-b
LcTPS51	Lchi32250	5.66	47073.5	403	102.83	-0.126	TPS-a
LcTPS52	Lchi32301	6.25	76814.3	669	97.62	-0.104	TPS-e/f
LcTPS53	Lchi32745	5.16	40039	342	102.6	-0.165	TPS-a
LcTPS54	Lchi33397	5.5	49239.1	429	90.68	-0.306	TPS-a
LcTPS55	Lchi33767	5.04	49767.2	430	93.4	-0.157	TPS-a
LcTPS56	Lchi33977	5.77	50351.7	438	87.03	-0.269	TPS-g
LcTPS57	Lchi33978	5.68	38950.1	338	102.43	-0.041	TPS-g
LcTPS58	Lchi34657	5.03	63385	549	101.02	-0.135	TPS-a
