# Supplementary material for: Genome-Wide Identification and Expression Analysis of TPS Gene Family in Liriodendron chinense
Source: Genes (Basel). 2023 Mar 22;14(3):770. doi: 10.3390/genes14030770 (PMC10048281; doi:10.3390/genes14030770)
Supplement: Supplementary file 1 [file genes-14-00770-s001.zip › Table S3.xlsx]

## Sheet: cold
gene_id	Cold_0h	Cold_12h	Cold_24h	Cold_48h
Lchi32250	45.8784	16.8144	8.81256	6.19337
Lchi29762	1.40591	5.14161	3.83474	2.77519
Lchi29760	2.39363	3.32375	6.03778	4.04327
Lchi33397	0.586131	1.63266	0.630934	0.268498
Lchi29758	2.08627	2.12386	0.588482	10.8736
Lchi13417	1.29316	2.12374	4.60779	2.01164
Lchi30655	9.00163	33.1018	9.33592	53.5098
Lchi26814	18.6266	20.3673	25.9354	7.48718
Lchi13416	0.311446	0.560394	2.09605	0.182136
Lchi30424	0.359076	0.411873	0.218767	0.0859247
Lchi17170	13.3721	5.95395	35.2895	8.21669
Lchi23979	0.0062582	1.67159	0.252201	1.3647
Lchi16533	5.73281	9.99613	3.94243	3.21888
Lchi25750	30.3435	21.7693	15.205	8.07916
Lchi25431	0.0765609	1.58333	2.44799	0.067871
Lchi25434	13.6189	31.8828	21.1999	9.72445
Lchi14126	0.681823	3.6307	30.6032	1.5969
Lchi25433	16.8124	25.3351	47.1433	26.537
Lchi25430	0.368398	9.71589	2.05635	2.35706
Lchi25432	0.148999	1.05894	1.1893	0.573462
Lchi33977	0.0323744	5.26304	1.77055	4.17435
Lchi33978	0.203912	4.01234	4.07141	2.38365
Lchi32068	0.705624	6.70407	5.35248	5.20704

## Sheet: hot
gene_id	Hot_0h	Hot_1h	Hot_3h	Hot_6h	Hot_12h	Hot_1d	Hot_3d
Lchi26814	54.4048	39.1318	24.588	14.8579	2.38051	1.1745	10.595
Lchi29762	2.73877	0.940911	1.24293	0.4735	0.462924	1.873	2.76515
Lchi32250	1.78892	0.756697	0.941168	0	0.0396115	0.238163	3.93105
Lchi29760	1.20238	4.34164	0.682226	1.35481	1.24156	1.1555	1.69407
Lchi29758	4.02094	0.626907	0.681908	0	0.0336199	0	0.108473
Lchi17170	57.051	16.1657	31.1574	3.90229	4.01172	7.03817	29.6795
Lchi16533	7.73274	18.2648	8.97124	4.37089	1.03566	0.927627	1.29865
Lchi21785	5.1989	0.775692	2.08164	1.9747	0.135959	0	0.044078
Lchi21784	4.03186	1.41396	2.32261	2.35874	0.188727	0.0114388	0.103896
Lchi32142	1.35658	1.74875	1.24445	2.90291	7.29949	2.20974	2.56439
Lchi24596	1.11632	0.903091	0.360155	2.56873	2.9872	1.62911	1.86594
Lchi16532	0.0908265	0.460458	1.34875	2.75868	1.18389	0.621217	1.83071
Lchi25750	15.5358	8.95952	4.03757	6.6824	4.10685	1.24374	1.12169
Lchi25433	40.2778	5.70025	14.9193	7.82303	6.85647	11.9584	23.5682
Lchi21272	11.2893	26.0139	25.4293	43.4661	41.9597	29.3205	20.9046
Lchi25434	8.41209	18.3243	7.26037	8.00869	6.60897	2.08246	5.76311
Lchi25432	12.3828	13.344	10.7839	5.50366	1.0788	1.01895	1.27676
Lchi14126	3.11238	0.352325	1.5244	2.08863	0.0103946	2.88772	6.42009
Lchi25430	1.64306	0.964749	0.36763	0.150885	0	0.0286211	0.335151
Lchi21269	0.322299	0.293145	0.218664	1.59586	0.524059	0.382907	0.604922
Lchi32068	4.01961	2.26591	0.559673	0.827116	0.18011	0.410305	0.43325
Lchi33978	3.08601	0.233074	0.0821303	0.260092	0	0.163072	0.0712741
Lchi33977	1.39822	0.193356	0.138754	0.262645	0.0364534	0.0971345	0.0387063

## Sheet: drought
gene_id	Drought_0h	Drought_1h	Drought_3h	Drought_6h	Drought_12h	Drought_1d	Drought_3d
Lchi26814	54.4048	67.3554	105.359	64.769	41.2918	18.2862	35.7099
Lchi29762	2.73877	6.20006	4.62964	4.41487	4.52632	4.49358	2.26328
Lchi32250	1.78892	5.26613	2.82953	8.24722	0.368263	8.17103	7.14462
Lchi29760	1.20238	2.61616	1.59906	1.30723	2.02677	2.89252	2.94293
Lchi29758	4.02094	0.302702	1.4281	0.995554	1.93752	1.34238	2.08224
Lchi33397	0.350852	0.906153	2.15243	1.17007	2.7972	1.45553	1.01759
Lchi17170	57.051	145.577	55.0152	73.5198	92.4972	68.1981	110.247
Lchi16533	7.73274	7.01655	8.80217	9.91558	5.47757	8.09781	6.01741
Lchi21785	5.1989	4.18876	5.35286	3.27039	1.18202	3.0669	1.60885
Lchi21784	4.03186	4.7082	3.8188	3.30269	1.0437	3.00956	1.43504
Lchi32142	1.35658	1.92092	1.62025	1.57773	2.20157	2.30372	2.40247
Lchi24596	1.11632	1.27344	1.16246	0.846327	2.03403	1.51019	1.58762
Lchi25750	15.5358	7.56061	7.94084	7.44459	4.40172	8.11181	10.6717
Lchi25433	40.2778	80.8518	49.3568	37.8163	31.136	76.5462	58.0135
Lchi21272	11.2893	10.8163	11.9364	12.7828	14.7451	16.2689	16.4692
Lchi25434	8.41209	14.3452	7.25954	7.46283	3.64624	40.035	23.529
Lchi25432	12.3828	17.4282	11.3483	9.73503	9.98991	12.9641	11.7893
Lchi14126	3.11238	0.372418	0.449145	1.09267	1.76188	2.16981	1.98331
Lchi25430	1.64306	2.16368	1.27437	1.482	0.0872389	4.23498	0.101191
Lchi32068	4.01961	2.71791	2.55909	2.45262	1.38285	31.9436	2.09795
Lchi33978	3.08601	1.10805	1.38919	1.76251	0.448934	20.5873	0.993331
Lchi33977	1.39822	0.409033	0.857499	0.727479	0.364315	20.7793	0.907036
Lchi16511	0.964871	1.67026	2.59322	2.50837	2.34335	0.320747	0.533679

## Sheet: tissue
gene_id	phloem	stigma	xylem	bud	stamen	leaf	bark	sepal
Lchi00735	-	0.82	-	26.55	0.13	6.15	3.11	1.45
Lchi12906	-	0.12	-	3.02	1.27	0.04	0.25	0.19
Lchi13416	-	-	-	2.8	-	4.37	9.37	0.22
Lchi13417	-	0.07	5.11	9.98	-	1.83	20.89	0.45
Lchi21906	-	-	-	-	-	-	-	-
Lchi24760	-	-	-	-	-	-	0.06	-
Lchi26814	-	15.33	-	262.94	43.47	87.66	9.1	41.48
Lchi27237	-	0.19	-	-	0.12	0.64	0.06	-
Lchi27241	-	0.49	-	0.26	0.15	2.06	0.27	0.11
Lchi27243	-	-	-	-	0.14	-	0.14	-
Lchi28995	-	-	-	-	-	0.65	788.29	0.27
Lchi29758	-	-	-	-	-	0.25	-	-
Lchi29759	-	-	-	0.38	-	0.49	46.43	0.18
Lchi29760	-	0.36	-	12.11	-	15.84	1.87	1.13
Lchi29762	-	4.44	-	111.67	5.54	98.63	20.78	14.5
Lchi29766	-	3.99	-	17.52	5.09	4.15	1.06	1.22
Lchi30652	4.06	-	6.56	0.28	0.59	-	-	0.15
Lchi30655	-	-	-	-	-	-	0.26	-
Lchi32250	-	-	-	29.01	0.29	118.17	32.21	0.83
Lchi32745	-	-	-	-	-	-	-	-
Lchi33397	-	13.23	-	39.12	8.4	3.68	0.9	2.95
Lchi33767	-	-	-	-	-	1.16	520.99	-
Lchi34657	-	-	-	0.3	-	0.04	0.05	-
Lchi15472	-	0.53	-	4.77	1.24	0.65	-	0.79
Lchi16512	-	31.32	-	0.53	8.22	0.37	1.04	1.04
Lchi16516	-	-	-	7.32	0.4	30.32	0.6	0.67
Lchi16519	-	0.26	-	8.11	0.37	21.19	4.24	0.82
Lchi16521	-	-	-	-	-	-	-	-
Lchi16522	-	0.75	-	9.9	0.41	12.15	1.08	2.56
Lchi16532	-	6.74	-	0.35	0.09	1.48	2.26	0.07
Lchi16533	-	0.7	-	11.1	4.04	14.35	0.56	3.6
Lchi17170	-	1.89	-	0.27	1.42	41.44	0.56	234.31
Lchi21784	-	-	-	1.98	0.1	27.75	-	0.07
Lchi21785	-	0.92	-	51.81	0.67	256.76	0.77	4.52
Lchi23979	1.08	0.51	3.51	-	-	-	0.34	0.32
Lchi23984	-	0.22	-	-	-	-	8.75	0.7
Lchi24596	-	1.63	-	11.42	0.13	0.78	0.4	3.96
Lchi29635	-	0.29	-	4.3	0.28	3.47	-	36.02
Lchi30424	1.42	0.05	2.17	0.28	0.61	-	-	-
Lchi31409	-	-	-	1.33	-	-	-	1.2
Lchi32142	-	0.33	-	12.28	0.45	0.19	0.44	1.13
Lchi12048	-	1.03	-	0.21	0.89	0.03	17.1	-
Lchi25750	-	5.65	-	17.71	3.83	5.17	0.82	6.27
Lchi14126	-	0.41	-	18.27	0.45	13.29	0.34	122.24
Lchi21269	-	5.68	-	3.11	2.27	0.47	2.11	1.06
Lchi21272	-	0.62	-	1.12	0.27	0.04	0.22	0.26
Lchi21274	1.25	0.06	4.06	-	0.69	0.14	0.04	0.13
Lchi25430	-	3.03	-	6.03	0.63	16.87	4.04	1.72
Lchi25431	-	-	-	-	-	0.1	-	0.18
Lchi25432	-	0.73	-	11.18	2.35	16.65	0.08	1.42
Lchi25433	-	5.86	-	6.95	1.74	6.17	11.03	5.21
Lchi25434	-	2.71	-	2.47	3.07	6.58	10.34	2.71
Lchi32301	-	8.83	-	2.82	1.78	0.63	2.03	0.65
Lchi16511	-	1.93	-	8.07	0.89	-	1.17	1.39
Lchi29754	-	-	-	-	-	-	-	-
Lchi32068	-	-	-	0.25	-	3.69	7.36	0.12
Lchi33977	-	-	-	-	-	0.55	6.54	0.12
Lchi33978	-	-	-	-	-	1.53	3.94	0.18

## Sheet: QRT-PCR
Gene_ID	Yong leaves	Mature leaves	Non-lignified steams	lignified steams
Lchi16533	1.0201	2.80814	0.529149	0.283727
Lchi17170	0.085459	8.99711	0.000155132	0.0155045
Lchi25434	0.00121051	0.000631673	4.59847	1.26306e-05
Lchi25750	0.00182164	5.3596e-05	1.64219e-05	0.000347313
Lchi26814	0.84817	5.0097	2.59038	0.0647876
Lchi29758	0.00516884	0.00618005	1.03282e-05	0.0448006
Lchi29760	0.0013675	0.124203	0.0417373	0.000109421
Lchi29762	0.000614298	1.12195	1.4708	0.0691758
Lchi30655	0.00931862	0.00033574	0.000119118	0.00113885
Lchi32068	16.3124	167.717	68.7136	53.49
